# Supplementary material for: A six-year grazing exclusion changed plant species diversity of a Stipa breviflora desert steppe community, northern China
Source: PeerJ. 2018 Feb 13;6:e4359. doi: 10.7717/peerj.4359 (PMC5815336; doi:10.7717/peerj.4359)
Supplement: Data S1 [file peerj-06-4359-s001.zip]

Archive with 5 entries (4 files):
- raw data/1 data for SAR.xlsx
- raw data/2 data for Variograms, Variation partitioning and forward selecttion.xlsx
- raw data/3 data for Fig S1.xlsx
- raw data/4 data for Tables S1 and S2.xlsx
- raw data/
