# Supplementary material for: A six-year grazing exclusion changed plant species diversity of a Stipa breviflora desert steppe community, northern China
Source: PeerJ. 2018 Feb 13;6:e4359. doi: 10.7717/peerj.4359 (PMC5815336; doi:10.7717/peerj.4359)
Supplement: Data S1 [file peerj-06-4359-s001.zip › raw data/1 data for SAR.xlsx]

## Sheet: inside of the exclusion
average value(n=300 sampling units)	sp1	sp2	sp3	sp4	sp5	sp6	sp7	sp8	sp9	sp10	sp11	sp12	sp13	sp14	sp15	sp16	sp17	sp18	sp19	sp20	sp21	sp22	sp23	sp24	sp25	sp26	sp27
1	0	0	0	0	0	0		2	0	0	0	1	1	1	1.5	0	0	3	0	0		5	4	2	3	1	1
2	0	0	0	0	0	0		1.5	0	0	0	2	1	1	1	0	0	6	0	0		16	3	3	4	0	3
3	0	0	0	0	0	0		4	2	0	0	0	2	0	4	0	0	4	0	1		10	4	1.33333	4.33333	2	1
4	0	0	0	0	0	0		4.5	0	0	0	1	0	1	3	0	0	2	0	0		11.5	3.66667	4	3	0	1
5	0	0	2	0	0	0		3.33333	0	0	0	0	1	1	1.5	0	0	2	0	0		13	2.5	2.5	4.66667	0	2
6	0	0	1	0	0	0		3	0	0	0	0	2	0	1	0	0	1.5	0	0		30	3.66667	1.33333	2.66667	0	1
7	0	0	1	0	0	1		1	0	0	0	0	1	2	1	0	0	1	0	0		16	2.5	0	4	2	1.5
8	0	0	2	0	0	0		2	0	0	0	0	1.5	0	0	0	0	2	0	0		5	2	0	3	1	0
9	0	0	0	0	0	1		3.33333	0	0	0	0	1	1	1.66667	0	0	2	0	0		5.66667	2.33333	0	3.33333	0	1
10	0	0	0	0	0	0		4	0	0	0	0	1	1	4	0	0	4	0	0		13.3333	3.5	2	3	1	1
11	0	0	0	1	0	0		3.33333	0	0	0	0	3	1.5	1.5	0	0	4	0	0		3	2.66667	2	3.66667	0	1
12	0	0	1	1	0	0	1	2.5	0	0	0	0	2	1.33333	2.5	0	0	4	0	0		8	3.33333	1	3	0	0
13	0	0	0	1	0	0		3.5	0	0	0	0	4	3	3	0	0	3	0	0		3	0	2.5	3.66667	0	1
14	0	0	2	1	0	0		3	0	0	0	0	1	2	5	0	0	3	0	0		5	2	1.5	4.66667	1	2
15	0	0	0	0	0	0		3.66667	0	0	0	0	1	1	1	0	0	2	0	0		5	3	1.33333	4	0	0
16	0	0	1.5	0	0	0		2	0	0	0	0	1	1	0	0	0	1	0	0		11.5	3	2	4	0	1.5
17	0	0	3	0	0	1	1	3.5	0	0	0	0	3	0	1	0	0	1	0	0		7	0	0	4	0	0
18	0	0	1	1	0	0		1.66667	0	0	0	0	2.5	1	8	0	0	3	0	1		6.33333	2	0	3	1	1
19	0	0	0	2	0	0		2.33333	0	0	0	0	0	1.33333	3	0	0	1	0	0		6.66667	1.66667	1	4	1	1
20	0	0	1	0	0	0		2.66667	0	0	0	0	0	0	2.5	2	0	1	0	0		5.5	3	2.33333	4	2	0
21	0	0	2	0	0	0		6	0	0	0	2	0	2	0	0	0	3	0	0		6	1	5	3	0	0
22	3	0	1	0	0	0		3	0	0	0	1	1	2	1	0	0	3	0	0		7	5	3	3.66667	0	1
23	0	0	0	0	0	1		3	0	0	0	1	1	2	0	0	0	4	0	0		12	2	3	4	1	1
24	0	0	1	1	0	0		3.33333	0	0	0	0	2	1	7	0	0	4	0	1		8	2.33333	0	5.66667	2	0
25	0	0	1	1	0	0		4	0	0	0	0	0	1	1.66667	0	0	2	0	0		10	2.33333	0	3	0	0
26	0	0	3.5	0	0	0		5	0	0	0	0	1	1	1	0	0	1	0	0		6	2.5	1.5	2.66667	0	1
27	0	0	0	1	0	0		3.66667	0	0	0	1	1	1	0	0	0	3	0	0		3.66667	3.5	2	2.33333	0	1
28	2	0	2	1	0	0		5	0	0	0	0	1	1	1.33333	0	0	1	0	0		3.33333	5	0	3	0	2
29	0	0	1	0	0	0		3	0	0	0	0	0	1	2	0	0	1	0	0		3	3	3	2.33333	0	4
30	0	0	1	1	0	0		4.5	0	0	0	2	1	1	1	0	0	1	0	0		11	2	1.5	3.66667	0	1
31	0	0	0	3	3	0		2.5	0	0	0	0	1.5	1.33333	5	0	0	3	0	0		20	2	3	2	0	0
32	0	0	2	1	0	1		2.66667	0	0	0	1	0	1.5	0	0	0	2	0	1		12	1	1	1.66667	0	0
33	1	0	1	2	0	1		3	0	0	0	0	0	1	4	0	0	3	0	0		10	3	1	3.66667	1	0
34	0	0	3	1	0	0		6	0	0	0	0	0	1	1	0	0	2	0	0		3	3	0	3	1	1
35	0	0	1.5	1	0	0		2	0	0	0	0	0	1	3	0	0	1	0	0		7	5	3	3.5	2	2.5
36	0	0	5	1	0	0		3	0	0	0	0	1	1	0	0	0	6	0	0		10	2	5	1.5	3	0
37	1	0	2	1	0	0		2.66667	0	0	0	0	0	0	4	0	0	3	0	0		5.33333	2	0	2.66667	2	1.5
38	0	0	2.5	1.5	0	0		3.66667	0	0	0	0	1	1	4	0	0	1	0	0		3.5	2.5	6	3.5	0	1
39	0	0	2	1	0	0		3.66667	0	0	0	0	1	1	1	0	0	3	0	0		6.5	2.5	2	2.66667	0	1
40	0	0	2	1	0	0		4.5	0	0	0	0	1	1	2	0	0	0	0	0		1	3.5	3	4.33333	1	1
41	0	0	1	1	4	0		1	0	0	0	0	1	1	0	0	0	3	0	0		22	3	2	4.33333	0	0
42	0	0	2	2	0	0		4.5	0	0	0	0	1	1	5	0	0	2	0	0		5	5.5	1	3.33333	1	0
43	0	0	3	3	0	1		3.33333	0	0	0	0	0	1	0	0	0	1	0	1		12	3	2	2	1	2
44	0	0	4	2	0	0		4.5	0	0	0	0	2	1	3	0	0	2	0	0		5	3	3	2.66667	3	1
45	0	0	4	1	0	1		1.66667	0	0	0	0	2	2	5	0	0	3	0	0		3	5	2	3	2	2
46	0	0	2.5	5	0	0		2.33333	0	0	0	0	2	0	3	0	0	2	0	0		0	2.66667	1	2.66667	1	1
47	0	0	4.5	2	0	0		3	0	0	0	0	1.5	0	4.5	0	0	2	0	1		4.5	3.33333	1.5	3	0	0
48	0	0	1.5	0	0	0		4	0	0	0	0	1	0	3	0	0	5	0	0		11	4	0	2.66667	0	0
49	0	0	3.5	0	0	0		4.5	0	0	0	0	3	0	1.5	0	0	2	0	0		17	3.33333	1	4.5	0	1
50	0	0	1	3	0	0		2.66667	0	0	0	0	2	1	5	0	0	2	0	0		6.5	2	1.5	4	2	1
51	0	0	1	0	0	0		1.33333	0	0	0	0	0	1	3	0	0	0	0	0		17	1.33333	0	2.66667	1	1
52	0	0	6	0	0	1		3.33333	0	0	0	0	0	0	1	0	0	1	0	1		4	1.5	1	2.33333	0	1
53	0	0	6	0	0	0		1.33333	0	0	0	0	1	1	0	0	0	0	0	2		9	2.5	3	3.5	1	2
54	1	0	8	0	0	0		2.66667	0	0	1	0	1	0	4	0	0	1	0	0		4	3	1	4	2	2.33333
55	0	0	2	3	0	0		2	0	0	0	0	1	0	0	0	0	2	0	1		6	2.66667	3	3.66667	1.5	0
56	0	0	1	0	0	0		3	0	0	0	0	2	1	4	0	0	2	0	0		8.5	2	1.5	2.66667	1	0
57	0	0	3	1	0	0		2	0	0	0	0	3	1.5	0	0	0	3	0	0		10	2.66667	1	3.33333	2	0
58	0	0	2	1	0	0		2.33333	0	0	0	0	1	0	3	0	0	0	0	0		6	2.33333	2.66667	5	1	0
59	0	0	4	0	0	0		3.33333	0	0	0	0	1	1	2	0	0	3	0	0		7	3	2.66667	3.66667	0	1
60	0	0	2.5	0	0	0		3.33333	0	0	0	0	1	1	1	0	0	6	0	0		7	2	1.5	3.33333	0	0
61	0	0	1	0	0	0		2.66667	0	0	0	0	1	0	6	0	0	6	0	0		14	2.5	1	2.66667	1	2
62	0	0	3	0	5	1		2.66667	0	0	0	0	0	0	3	2	0	3	0	1		4	3	1	3	0	2
63	0	0	7	0	1	1		4.33333	0	0	0	0	1	1	2	0	0	3	0	0		0	4.5	0	3.33333	0	2
64	0	0	3	1	0	0		4	0	0	0	0	1	1	2.5	0	0	1	0	0		4	3	2	2.33333	0	1.5
65	0	0	2	0	0	1		4	0	0	0	0	2	0	0	0	0	0	0	1		8	3	1	2.33333	1	0
66	0	0	2	1	0	0		3.5	0	0	0	0	1	0	1.5	0	0	4	0	0	1	6	2.5	2	3.33333	1	1.5
67	0	0	1	1	0	1		5	0	0	0	0	1	1	2	0	0	5	0	0		5.5	5	4	3.33333	1	1
68	0	0	1	0	0	0		1	0	0	0	0	2.5	0	3	0	0	2	0	0		8	2.66667	1.33333	3.66667	0	0
69	0	0	2	0	0	0		4.33333	0	0	0	0	2	1	4	0	0	4	0	0		6	1	3	2.33333	0	0
70	0	0	4	0	0	0		4	0	0	0	1	2	0	0	0	0	4	0	0		5.5	4	0	1.66667	0	0
71	0	0	3	0	6	1.5		1.66667	0	0	0	0	1	0	4	0	0	0	0	0		7	3.33333	1	3	1	1
72	0	0	1.5	0	4	0		2.33333	0	0	0	0	1	0	9	0	0	2	0	1		10	3.66667	2	2.33333	1	2
73	0	0	5	1	0	0		2	0	0	0	1	2	0	2.5	0	0	1	0	0		3	3.5	2	3.33333	1	0
74	0	0	0	0	0	1		3	0	0	0	1	0	0	2	1	0	1	0	0		4	2	1	3.66667	1	1
75	0	0	3	0	0	1	1	2.33333	0	0	0	0	2	0	2	0	0	3	0	0		3	8	1	4.66667	1	1
76	0	0	0	2	0	0		3	0	0	0	0	0	0	6	3	0	2	0	0		4	5	2	2.66667	1	2
77	0	0	1	0	0	0		3	0	0	0	1	2	2	3	0	0	4	0	0		3.5	3.5	2	1.5	2	0
78	0	0	1	1	0	0		1	0	0	0	0	2	1	1	0	0	2	0	0		3.5	2	4	2.66667	1	0
79	0	0	0	1	0	0		4	0	0	0	1	3	0	2	0	0	5	0	0		5.5	4.5	3	4.33333	0	1
80	0	0	0	1	0	0		2.66667	0	0	0	0	4	0	0	0	0	2	0	0		8	2	2	5	0	0
81	0	0	4	0	4	2		4	0	0	0	0	2	1	3	0	0	2	0	0		9	3	2	2.66667	4	1
82	0	0	3	0	6	1		2	0	0	0	1	1	0	3	0	0	2	0	1.5		1	3	1	3	3	1
83	0	0	5	0	1	0		2	0	0	0	2	2	1	0	0	0	0	0	1		8	3	1	3	1	1
84	0	0	4	0	0	1		1.33333	0	0	0	0	1	0	2.5	0	0	0	0	0		4	2.66667	1.5	2.33333	1	3
85	1	0	0	0	0	2		3	0	0	0	2	0	0	4.5	0	0	3	0	0		8	5.33333	2	3	1	1.66667
86	0	0	4	1	0	0		2.5	0	0	0	1	1	0	0	0	0	3	0	0		6	3	1.5	3	1	1
87	0	0	0	0	0	1		4.5	0	0	0	0	1	2	6	0	0	2.5	0	0		8	1.5	1.5	3	1	0
88	0	0	2	1	0	0		4	0	0	0	0	1	1.66667	5	0	0	2	0	0		4.5	3	1	2	1	0
89	0	0	2	0	0	0		2	0	0	0	0	1	1	6	0	0	3	0	0		6	3	1	3	1	1
90	0	0	1.5	0	0	0		3.33333	0	0	0	1	3	0	5	0	0	3	0	0		8.5	1.5	1	3.66667	1	1
91	0	0	3	0	5	1		1.33333	0	0	0	0	2	0	7	0	0	3	0	2		1	2.66667	1	3.33333	2	0
92	1	0	4	0	0	1		2	0	0	0	0	0	0	0	1	0	7	0	0		3.5	3.66667	0	2	4	0
93	0	0	5	0	0	0		2.66667	0	0	0	1	2	0	3	0	0	0	0	0		2.5	3	0	2.33333	5	1
94	0	0	4	1	0	0		2	0	0	0	1	3	1	1	0	0	1	1	0		5.5	4.66667	0	4	1	1
95	0	0	2	0	0	1		3	1	0	0	0	1	0	1	0	0	6	0	1		6	4	3	2	1	1
96	1	0	5	0	0	0		2.5	0	0	0	4	1	1	0	0	0	4	0	1		19	4	0	3.33333	1	0
97	0	0	1	1	0	0		2	0	0	0	1	2	1	2	0	0	0	0	1		5	1.33333	1	2.33333	1	0
98	0	0	1	0	0	0		3.66667	0	0	0	0	2	0	2	0	0	4	0	0		5.5	2	1	3	1	1
99	0	0	2	0	0	0		2	0	0	0	0	1	1	1	0	0	2	0	0		9.5	2	0	4	0	1
100	2	0	0	0	0	0		2.33333	0	0	0	0	2	1	2	0	0	4	0	0		5.5	3	3	3	1.5	0
																											cv

## Sheet: outside of the exclusion
average value (n=300 sampilng units)	SP1	SP2	SP3	SP4	SP5	SP6	SP7	SP8	SP9	SP10	SP11	SP12	SP13	SP14	SP15	SP16	SP17	SP18	SP19	SP20	SP21	SP22	SP23	SP24
1	3.33	4	0	0	0	2	0.5	2.33	0.5	0.33	0	1.33	0.5	0	0	0	1	0.33	0	3	0	0	0	0
2	3.33	4.33	0	2	0	2.33	0	1.33	0	1.67	0.5	5.5	0.5	0	0	0	1	0.67	0	4	0	0	0	0
3	5	4.5	0	0.5	0	4	0.67	3.33	0	0.67	1	6.5	0	0	0	0	1	0	0	1.33	0	0	0	0
4	3	8.33	0	0	0	4	0	2	0	2.33	1.33	0	0	0	1	0	0.5	0.67	0	0.67	0	0	0	0
5	5	2	0	0	0	3.33	0	2.33	0	0.33	2.5	1.5	0	0	1	0	1.5	0	0	1	0	0	0.67	0
6	4	3	0	0	0	4.67	0	0.5	0	0.67	0.5	1	0	0	0	0	1	0	0	1.33	0	0	0.33	0
7	3.67	2	0	0	0	1.67	0	0.67	0	0	1	1	0	0	0	0	3	0	0.5	0.33	0	0	0.67	0
8	2.67	3	0	0	0	2	0	0.5	0	0.5	0.5	1	0.5	0	0	0	3	0	0	3	0.67	0	0.67	0.5
9	3.67	3.33	0	0	0	1.33	0	0.67	0.33	0	1.33	1	0.5	0	0	0	1	0	0	2.67	0.33	0	0	0
10	1.67	4.33	0	0	0	0.5	0	3	0	0	1.33	12	0	0	0.5	0	0.67	0.5	0	1.33	0.67	0	0	0
11	3.67	4	0	0.5	0	3	0	2	0	0.5	1.5	3	0	0	0.33	0	2	0	0.33	2.33	0.5	0	0	0
12	3	6.33	0	1	0	2.67	0	4	0	0.33	0	4	0.5	0	0.33	0	1.67	0	0	1.67	0.5	0	0.33	0
13	4.67	4.5	0	0	0	3.33	0	2.67	0	0.67	2	2	0	0	0	0	1	0	0	2	1.5	0	0	0
14	3.67	3.67	0	0	0	2.67	0	5.33	0	0.67	2	3.33	0	0	0	0	1.5	0	0.5	1.33	0	0	0.33	0
15	2	2.33	0	3.5	0	3	0	2.5	0	0.33	1.5	1.5	0.5	0	1	0	1.5	0	0	0.67	1	0	0	0
16	4.33	3.67	0	0	0	2.67	0.5	1	0	0.67	0.33	9	0.5	0	0	0	2	0	1	0.33	1	0	0.33	0
17	3	2	0	1.5	0	3.33	0.5	2.5	0	0	1.5	2	0	0	0	0	0	0	1	2	0.33	0	1	0
18	2.33	2.33	0	1	0	1	0	4.67	0.5	0	0.33	5	0.33	0	0.33	0	0	0	0.5	1	1	0	0.67	0
19	5	1.33	0	2	1	1.33	0	1	0	0.33	0	3	0	0	0.67	0	1.67	0.5	0	1.5	1	0	0	0
20	3.67	5.33	0	0	0	1	0	1.33	0	1	0.5	3	0	0	0	0	1.5	0	0.5	1	0	0	0.33	0
21	3	4.33	0	0	0	3	0	1.5	0	0.5	0.5	4	0	0	0	0	3	0.67	0	1	0.5	0	0.67	0
22	3.33	3.5	0	1	0	3	0	2.67	0	0.5	1	4.5	0	0	0	0	0.5	0.33	1	2	1	0	0.33	0
23	4.33	3.33	0	0	0	6	0	3.5	0	1.33	1.5	1	0	0	0.5	0	0.5	0.33	0	2.33	1.33	0	0	0
24	5	4	0	0	0	2.67	0	4.67	0	0	3	2.5	1	0	0.33	0	0.5	0	1	2	0	0	0.33	0
25	3	2.33	0	0	0	3	0	1.33	0	0	0	6.5	1	0	0.67	0	0.5	0.5	0	0.67	0	0	0.33	0
26	4.67	3.33	0	0	0	3	0	3.67	0	0.33	1	6.5	0	0	0.5	0	0.5	0	1	0.33	0	0	1.33	0
27	2.67	2.33	0	0	0	4	0	1.5	0	1	1.33	3	0.5	0	0.67	0	2.5	0.33	0	2.33	0.33	0	0	0
28	4	3	0	0	0	4.33	0	0.33	0.5	0	0	2	0	0	0.33	0	2.5	0	1	3.67	0.67	0	0	0
29	3	4	0	0	0	2.33	0	1	0	2	1.33	4	0	0	1	0	0.5	0	0.5	1	0.33	0	0.67	0
30	6	1.67	0	0	0	2.67	0	2.5	0	0.67	1.5	7.5	0	0	0.33	0	0.5	0.67	0	0.33	3	2.5	0	0
31	3.67	4	0	2	0	2	0	2	0	3	1	7.5	1	0	1	0	0.33	0	0	1.67	1.5	1	0	0
32	3.33	5.5	0	0	0	0.67	0	6.5	0	1	0	11	0.33	0	0	0	1.33	0.67	0.5	1.33	2	0	0.33	0
33	4	5.33	0	0.33	0	3.67	0	3	0.33	0.33	0	13	0.5	0	0	0	1	0	0.5	2.33	1	0	0	0
34	3.67	3	0	0	0	6.33	0	2.33	0	0	0.67	18	0.5	0	0	0	1.5	0	0	0.67	0	0	0	0
35	3.33	2.67	0	1	0	4	0	2.33	0	0.67	1.67	20.5	0.5	0	0.33	0	1.33	0	0.5	0	0	0	0.33	0
36	4	1	0	0	0	2.33	0	2	0	1.67	1	7	0	0	1	0	2.5	0	1	3	0	0	0	0
37	2	3	0	0	0	2.33	0	2.67	0	0	0	7.5	0.5	0	0.33	0.5	2	0.5	1	1.67	1.33	0	0.67	0
38	2.33	2	0	0	0	2.67	0	3.33	0	2	0	2	0.5	0	0.67	0	4.5	0	0	2.5	0	0	0.67	0
39	4.67	1.67	0	0	0.5	3.33	0	1.5	0	1	0	12.5	0	0	1	0	1.5	0	0	2	3	0	0.67	0
40	4	3.33	0	0	0	2.67	0	3	0	1	1	7	0	0.5	0.33	0.5	1.33	0	0	0	3.5	0	0.33	0
41	3.67	3.33	0	0	0	4	0	0.5	0	1	1	5	1	0	0.33	0	1.33	0	0.33	1.67	0	1.33	0.33	0
42	4	4.67	0	0	0	3.67	0	4	0	1	0.5	7.5	0	0	0.67	0	2	0.5	0.67	0.67	3	0	0	0
43	2.67	3	0	3	0	3.67	0	5	0.33	0.67	1.33	9	0.33	0	0.5	0	5	0	0	1.33	5	0	1	0
44	4	5.33	0	1	0	6.67	0	1	0	2.67	0.33	8	0	0	0.5	0	1.5	0	1.5	1.67	0.5	0	1	0
45	3	1.67	0	2	0	1.33	0	4.67	0	1	1.67	6	0	0	0.5	0	0.5	0	0	1.67	0	0	0	0
46	2.67	1.67	0	3	0	1.67	0	3	0	0.5	0.5	1.5	0.5	1	0	0	1.5	0	2.5	0.67	0	0	0.33	0
47	4.67	2.67	0	1	0	2.33	0	2.67	0	0.67	1.5	6.5	0.33	0	0	0	2.5	0.5	0.5	1	0	0	0.33	0
48	3	4	0	0	0	3	0.5	3.33	0	0	2	4.5	0.5	0	0	0	6	1.5	0.5	2.33	0	0	0.33	0
49	3.5	3.33	0	1	0	4	0	1.67	0	0.33	2	1	0	0.5	0.5	0	6.5	0.5	0	3.33	0.5	0	0.33	0
50	3.33	2	0	0.5	0	2.67	0	2.33	0	1.67	0.5	3.5	0.5	0	1	0	2	0	0	0.67	3.33	0	0.67	0
51	4	3.67	0	0	0	2	0	6.33	0.5	0	0.33	4.5	0	0	0	0	2.33	0	0.5	0.5	1.5	0	0.67	0
52	3.33	5.5	0	0	0	2.67	0.5	2.67	0	1.5	0	3.5	0	0	0.5	0	3.5	0	0.5	0.33	2	0	0	0
53	5.67	6	0	2	0	2	0	8	0	1	0	3	0.5	0.5	2	0	0.33	0	1	1	2	0	0	0
54	4	5.33	0.33	3.33	0	4.33	0	3.67	0	0.33	2	0	0	0	1.5	0	2	0.5	0	1.33	0.5	0	0	0
55	4	2.67	0	5	0	3	0	3.5	0	1.33	0.5	5	0	0	1	0	1.5	0	0.5	0.67	1	0	0	0
56	4	2	0	4	0	2.67	0	3	0	1	1	5.33	0	0	0	0	2	0	1.5	0.67	0	1	0	0
57	4	5	0	1.5	0	1	0	2.5	0	0.33	3.5	2.5	0.5	0	0.33	0	2	0	2	2.33	0.5	0	0	0
58	5	3	0	0	0	2.67	0	4	0	1.67	5	1	0.5	0	0.33	0	1.5	0	1	0	2.33	0	0.33	0
59	2.67	3.5	0	0	0	1.33	0	2.67	0	1.67	1.33	0	0	0	0.5	0	3.5	1.5	0	2.67	2.33	0	0	0
60	4.33	3.5	0	0	0	2.67	0	1.5	0	0.67	0.5	1	0.5	0	2	0	2.5	0.5	0	4	4.5	0	0.67	0
61	3.67	4.33	0	0	0	2	0.5	3.33	0	0.33	1	5	0	0	0	0	0.5	0	0	2	1	0	1.33	0
62	3.33	5.67	0	1	0	2	0	2	0	0.33	1.5	5	0	0	0	0	3	0	0	1	2.5	1.67	1	0
63	3.33	6.33	0	1.5	0	3.67	0	5	0.33	0.5	2.5	1.5	0	0	1.5	0	2.5	0	0	1	0	0.33	0	0
64	2	3.5	0	1	0	2.33	0	3.67	0	0.67	0	0	0	0	0.33	0	4	0	0	0.33	2	0	0	0
65	2.33	4.33	0	1	0	2	0	2	0	1.5	2	2.5	0	0	0	0	4.5	0	0	1.5	1.5	0	2	0
66	1.67	2.33	0	3	0	2.67	0	1	0	0.67	5	0.5	0	0	0	0	1	0	0.5	1.33	1	4.5	1	0.33
67	2.33	3.67	0	2	0	4	0	2.67	0	1.33	0.5	2	0	0	0.33	0	2	0	0	2	0.67	0	0	0
68	3	5.33	0	1	0	0.5	0	2	0	0.33	0	3.5	0	0	0	0	1.5	0	0	2	2	0	0.67	0
69	1.33	1.33	0	0	0	2.33	0	5	0	1	2	2.5	0	0	0	0	1.67	0	0	2	6.33	0	1	0
70	3	0.5	0	0	0	2	0	4.5	0	0	0.5	2	0	0	0	0	3	0.67	0.5	1.33	5.67	0	0.5	0
71	4	3.67	0	0	0	2.33	0.5	3.67	0.67	0.33	1.5	0.33	0.5	2	0	0	5	0	0	1	1	2	0	0
72	3	7.33	0	0	0	1	0	8	1	0	2	0.67	0	0	0.5	0	3.5	0	0	0.67	1.5	1.33	1.67	0
73	2.67	3.33	0	1.5	0	3	0	5	0	1	0	1	0	0	0	0	2	0.33	0.5	0.67	0.5	0	0	0
74	5	2.67	0	2	0	2.67	0	0.67	0	0.33	2	3	0	0	0	0	1	0.33	0.5	1	0	0	0	0.5
75	2.33	4.5	0	4.5	0.5	1.67	0	2	0	0.33	1	2	0	0	0	0	3	0	0	1.67	0	1	0.5	0
76	4	3.67	0	5	0	1.67	0	5	0	1	0	7	0.5	0	0	0	1	0	1.5	1	1.33	1.5	0	0
77	1.67	3	0	6	0	3	0	2.33	0	1	2.5	2.5	0	0	0	0	3	0.33	0.5	1.33	1	1	0	0
78	2	2.67	0	6.5	0	0.5	0	1.33	0.5	1.33	0	1	0.5	0	0	0	1	0	0.67	0.67	1.33	0	1	0
79	3.67	2.67	0	2	0	1.67	0	2	0	1	3.5	5	0.5	0	1	0	1	0.33	0	1.67	3.33	0	0	0
80	5	4	0	3	0	2.33	0	6.5	0	0	0	1	0.5	0	0.5	0	1.5	0	0	0.67	6.67	0	0	0
81	3	4.67	0	0	0	4	1	3	0	1	2.33	2	0.5	0	0	0	2.5	0	0	1	0	1.33	2.5	0
82	2.33	4.67	0	2	0	1.67	1.5	3.67	0	0.33	0.5	1	0.67	0	0	0	0.5	0.33	0	0.67	3	2	0.5	0
83	4.33	2.33	0	0	0	2.33	0	3.5	0	0.33	0.33	1	0.33	0	0.5	0	2	0.67	0	2	1	0.33	1.5	0
84	2.33	3.67	0	0	1.5	1	0	3.67	0.33	0.67	1	1	0	0	0	0	2.5	0	0.5	0.5	1.67	0	1	0
85	2.67	6.67	0	2	0	1.67	0	4.33	0	0	0.67	4	1	0	0	0	1	1	0	1	0	0	0	0
86	3	4.33	0	2	0	2	0	1	0	0	3.67	3.5	0	0	0	0	0	0.33	0.67	1	0.67	2	0	0
87	3.33	3.33	0	5	0	3	0	4.67	0	0.67	0	0.33	0	0	0	0	0.5	0	1	1.33	0	2	0	0
88	1.67	1	0	2.5	0	1.67	0	1.67	0	0.33	0	1.5	0	0	0	0	1	0	0.5	0.67	1.33	0	0	0
89	3.67	2.33	0	1	0	2	0	3.33	0	0.67	1	2.5	0	0	0	0	2	0	0	1	3.33	0	0	0
90	2.33	3	0	4	0	3.33	0	3.33	0	0.33	0.33	1.33	0	0.5	0	0	1	0.33	1	1	5	0	1.67	0
91	4.33	3.67	0	0	0	1	0	3	0.67	1.33	3	1.5	0.67	0	2.5	0	0.5	0	0.5	2	1.5	1.67	1	0
92	3.33	4.67	0	2.5	0	1	1	5	0	0	0	4	0	0	0	0	1	0	0.5	2.33	1.33	0	1.5	0
93	3	4	0	1.5	0	1	0	4	0	0	2.5	3.5	0	0	0.5	0	1.5	0.33	0.5	1.5	2	0	1	0
94	3	5.67	0	2.5	0	1.67	0	2	0	0	0.67	2.5	0.5	0	0	0.33	0.67	0.33	0	0.67	3	0	1.5	0
95	2	6	0	2	0	3.67	0.33	1.5	0.33	1	1.5	2.5	1	0	0	0	0	0	0	2.33	0.67	1	2	0
96	3	3	0	1.5	0	2	0	5	0	0.5	0	2	0.5	0	0	0	0.33	1.33	0.33	1.67	0	1	0.5	0
97	2.33	3.67	0	0	0	1	0	2.67	0	0.5	2.5	2.5	0	0	0.67	0	1.5	0.33	0.5	0	1	0	1.5	0
98	2	2.67	0	3.5	0	1.67	0	3.67	0	0	2	0	0	0	0	0	2	0	0	1.67	1.33	0	1.5	0
99	2.67	2.33	0	1	0	1.33	0	3	0	1	2.33	3	0	0	0	0	0.5	0	0	1	6	0	0	0
100	3	2	0	2	0	1.67	0	2	0	2	0.5	2	0	0	0.5	0	0.5	0	0.5	1.33	3.67	0	1	0
