# Supplementary material for: A six-year grazing exclusion changed plant species diversity of a Stipa breviflora desert steppe community, northern China
Source: PeerJ. 2018 Feb 13;6:e4359. doi: 10.7717/peerj.4359 (PMC5815336; doi:10.7717/peerj.4359)
Supplement: Data S1 [file peerj-06-4359-s001.zip › raw data/2 data for Variograms, Variation partitioning and forward selecttion.xlsx]

## Sheet: inside ofthe exclusion
	coordinate											soil compaction					cover and density of S. breviflora
average value(n=300 sampling units)	x	y	richness	shannon diversity	abundance	SOC	clay sand	silt sand	fine sand	croase sand	water content	2.5cm	5cm	7.5cm	10cm	12.5cm	zmcover	zmdensity
1	0.25	0.25	7	1.72	25.5	0.29	2.65	21.92	32.74	42.7	9	96	463.67	1102.33	1502	3.09	19.33	3
2	0.25	0.75	5.67	1.53	41.5	0.27	2.23	19.37	28.75	49.64	0	77.33	372	1024	1088.67	2.73	15.67	4
3	0.25	1.25	7	1.73	39.67	0.52	2.29	19.05	27.98	50.68	9	183.33	863.33	1097.67	1467.67	3.38	17.67	4.33
4	0.25	1.75	6.67	1.64	34.67	0.28	2.36	20.21	28.42	49	22.67	151	1005.67	1507	1450	3.07	9.67	3
5	0.25	2.25	7	1.74	35.5	0.45	2.88	22.62	30.73	43.78	13.67	45.33	362.67	923	1295.33	3.09	13	4.67
6	0.25	2.75	6.67	1.65	47.17	0.83	2.67	22.92	34	40.41	133	298.33	845	1194	1309	3.53	11.67	2.67
7	0.25	3.25	7.33	1.67	34	0.5	2.47	21.22	32.18	44.12	27	160.33	550.67	1056.67	1355	2.67	21.33	4
8	0.25	3.75	5.67	1.51	18.5	0.35	2.51	21.1	30.61	45.75	32	128.33	748.67	615.33	1231	2.25	19	3
9	0.25	4.25	7	1.76	22.33	0.62	2.25	20.54	28.83	48.37	18.33	96	514.33	996.67	1369	2.69	9.33	3.33
10	0.25	4.75	5.67	1.51	37.83	1.02	2.56	23.01	33.99	40.43	4.33	78	799.33	1410.33	1649.33	2.93	11.33	3
11	0.75	0.25	6.67	1.71	26.67	0.59	2.57	22.21	31.25	43.98	36.67	206.33	656.67	1084	1189.67	2.72	17	3.67
12	0.75	0.75	7	1.68	30.67	0.25	2.14	19.23	37.79	40.84	36.67	477.33	592	886.67	1087.67	2.51	14.33	3
13	0.75	1.25	5.33	1.41	27.67	0.34	2.53	22.86	35.63	38.98	13.33	188	656.33	1217.33	1235.67	2.89	28.33	3.67
14	0.75	1.75	6.67	1.66	33.17	0.75	2.9	23.77	34.85	38.49	27.33	137.67	569.33	813	1042.33	3.49	18.67	4.67
15	0.75	2.25	6	1.64	22	0.7	2.41	21.08	33.12	43.38	13.67	132.67	661.33	1093.33	1359.67	3.25	6.67	4
16	0.75	2.75	6.67	1.65	28.5	0.39	2.59	23.45	32.61	41.31	22.67	114.33	973.67	1548.33	1465	3.11	14	4
17	0.75	3.25	5	1.42	24.5	0.48	2.28	19.88	37.43	40.41	41	146.67	684.33	1075	1378	2.31	18.33	4
18	0.75	3.75	7	1.75	32.5	0.53	2.26	20.99	33.64	43.09	22.67	372	1028.67	932.33	1488.67	2.76	18.67	3
19	0.75	4.25	7.67	1.77	25	0.44	2.71	23.32	34.24	39.73	0	45.33	482	996.67	1249.67	2.93	14	4
20	0.75	4.75	6.67	1.7	26	0.35	2.93	26.01	35.26	35.8	36.33	169.67	890.67	1245	1511.33	3.32	14	4
21	1.25	0.25	4.33	1.28	30	0.38	2.46	21.45	32.23	43.84	13.67	188	840.67	1442.67	1450.67	2.98	18	3
22	1.25	0.75	6.67	1.65	34.67	0.18	2.24	19.24	30.95	47.57	9	128	937	1254	1516	2.95	18.67	3.67
23	1.25	1.25	6.33	1.62	35	0.21	2.55	21.62	29.88	45.96	4.33	91.33	468	1075	1185	3.3	12.33	4
24	1.25	1.75	7	1.74	38.33	0.26	2.53	21.41	30.18	45.88	4.33	128.33	693.33	1322.67	1254	2.75	17	5.67
25	1.25	2.25	6.67	1.68	26	0.3	2.55	22.83	31.33	43.29	4.33	91.67	574	1189.67	1538.33	2.66	8	3
26	1.25	2.75	6.33	1.63	26.17	0.22	1.91	19.59	31.26	47.24	18.33	119	362.33	817.33	1098	2.8	17.33	2.67
27	1.25	3.25	6.67	1.64	23.17	0.25	2.29	20.35	31.76	45.59	18	59.33	496	1157.67	1405.67	3.02	12	2.33
28	1.25	3.75	6.33	1.63	27.67	0.25	1.86	17.75	29.18	51.22	9	18	279.67	840.33	1254	2.52	14.67	3
29	1.25	4.25	6	1.59	23.33	0.25	2.06	19.15	33.17	45.63	4.33	64	440.67	941.67	1580.33	3.02	15.33	2.33
30	1.25	4.75	6	1.62	31.67	0.19	2.44	20.48	27.88	49.2	9	395	960	1203.33	1097.67	2.73	9	3.67
31	1.75	0.25	5.33	1.49	46.33	0.43	1.84	17.45	31.36	49.35	41.33	27.33	252.33	826.67	886.33	2.67	9.33	1.33
32	1.75	0.75	6	1.62	27.83	0.24	2.19	18.33	28.52	50.96	0	31.67	592	1065.67	1235.67	2.42	6.67	1.67
33	1.75	1.25	6.67	1.67	34.67	0.3	2.34	20.17	29.38	48.11	9	174.33	518.67	987.67	1056.33	2.82	15.67	3.67
34	1.75	1.75	6.67	1.64	25	0.29	2.29	20.34	30.8	46.56	9	124	574	1144	1134.33	2.76	11.67	3
35	1.75	2.25	7.33	1.8	32.5	0.34	2.48	22.24	30.73	44.5	68.67	128.67	326	629.33	845	2.98	15.33	2.67
36	1.75	2.75	5.67	1.6	38.5	0.19	2.09	18.99	30.75	48.17	0	54.67	578.33	992	1355	2.59	8.67	1
37	1.75	3.25	7	1.74	27.17	0.24	2.28	19.89	33.39	44.44	0	82.33	583	1304.67	1529.33	2.34	12.33	2.67
38	1.75	3.75	6.33	1.66	31.17	0.35	2.19	19.17	33.31	45.32	4.33	137.67	546.33	1102	1548	2.62	9.67	2.33
39	1.75	4.25	7	1.76	27.33	0.31	2.19	20.56	28.49	48.77	0	151.33	629	1373.67	1355.33	2.44	11	2.67
40	1.75	4.75	6.33	1.57	25.33	0.33	2.66	22.38	30.23	44.73	13.67	105	748.33	1235.67	1479.33	3.28	16.33	4.33
41	2.25	0.25	5.67	1.49	43.33	0.36	2.28	20.4	31.6	45.67	4.33	146.67	693.33	1226.33	1465.33	3.37	16	4.33
42	2.25	0.75	5.67	1.5	33.33	0.25	1.98	17.79	34.65	45.55	4.33	169.33	422.33	1079.33	1217.33	2.69	24	3.33
43	2.25	1.25	6.33	1.63	35.33	0.32	1.98	17.41	28.64	51.96	64.33	169.67	776	1396.33	1456.33	2.68	17.33	2
44	2.25	1.75	6.67	1.76	36.17	0.31	2.18	19.16	28.36	50.29	31.67	114.67	307.33	698	1130	2.75	14	2.67
45	2.25	2.25	6.33	1.69	36.67	0.29	1.76	15.79	26.71	55.74	22.67	105.33	408.67	1281.67	1249.33	2.57	14.33	3
46	2.25	2.75	6.33	1.64	25.17	0.24	1.76	16.24	23.58	58.42	22.67	339.33	835.67	1465.33	1498	2.67	14	2.67
47	2.25	3.25	7.33	1.72	30.83	0.28	1.97	17.33	27.1	53.6	41	597	1084	1143.67	1180.67	2.56	22.67	3
48	2.25	3.75	4.67	1.38	32.17	0.36	2.33	18.73	26.86	52.09	45.67	491.33	1245	1364.33	1658.67	2.29	13.33	2.67
49	2.25	4.25	5.67	1.46	41.33	0.32	2.25	20.24	24.31	53.2	40.67	132.67	541.67	1001.33	1290.67	3.01	18.67	3
50	2.25	4.75	7.33	1.78	33.67	0.38	2.37	19.94	26.46	51.24	4.33	174.33	918.67	1677	1506	3.39	19.33	3.67
51	2.75	0.25	6	1.43	29.33	0.29	2.06	18.6	28.05	51.29	9	132.67	613.33	767	1061	2.82	26	2.67
52	2.75	0.75	5.67	1.52	23.17	0.28	1.78	15.5	24.63	58.1	18	261.33	592.33	1217.33	1465.67	3.06	14.33	2.33
53	2.75	1.25	5.67	1.49	32.33	0.38	2.09	17.77	28.98	51.15	0	18.33	330.33	675	1079.33	2.78	13.33	2.33
54	2.75	1.75	7.33	1.73	35	0.41	1.48	15.23	25.38	57.91	0	27	422.67	918.67	1406	2.65	20	4
55	2.75	2.25	6.33	1.68	27.83	0.32	1.93	17.66	26.72	53.69	27.33	224.67	1190	1231	1718.33	2.94	14	3.67
56	2.75	2.75	6.33	1.59	28.67	0.22	1.68	14.6	22.04	61.68	0	100.67	799	1199	1097.67	3.2	7	2.67
57	2.75	3.25	6.33	1.68	32.5	0.26	2.01	17.46	25.86	54.68	18	174.33	560.33	1019.33	1557.33	2.42	13.67	3.33
58	2.75	3.75	7.67	1.77	26.33	0.23	2.64	22.03	30.98	44.35	0	36.67	734.67	1070.33	1199	2.93	13.67	5
59	2.75	4.25	6.67	1.68	31.67	0.28	2.36	19.86	31.24	46.55	0	77.67	693.33	886.67	1415	3.13	14.33	3.67
60	2.75	4.75	5.67	1.57	28.67	0.24	2.49	21.43	28.44	47.64	4.33	188.33	514.33	946	1235.67	3.18	11.33	3.33
61	3.25	0.25	5.67	1.56	39.83	0.35	2.23	19.15	33.22	45.41	0	64.33	491.33	707.33	964.67	2.7	12.67	2.67
62	3.25	0.75	6.33	1.71	33.67	0.51	2.26	18.54	31.07	48.12	41	87	399.33	941.67	1111.67	2.87	16.67	3
63	3.25	1.25	5.33	1.51	30.17	0.6	2.01	17.59	28.72	51.69	22.33	427	615.33	950.67	962.67	3.31	16.67	3.33
64	3.25	1.75	6	1.57	26.33	0.73	2.03	18.95	30.93	48.06	31.67	146.33	555.67	808.33	500.33	2.74	16.33	2.33
65	3.25	2.25	5.67	1.51	25.33	0.35	2.3	21.12	32.21	44.37	4.33	100.67	711.67	914	1102.33	3.27	14	2.33
66	3.25	2.75	7.67	1.81	30.33	0.27	2.24	21.01	32.47	44.28	4.33	160.67	500.33	826.33	950	3.54	11	3.33
67	3.25	3.25	7.33	1.71	36.83	0.29	2.16	18.89	31.11	47.82	0	95.67	812.67	785	982	3.25	20.67	3.33
68	3.25	3.75	6.33	1.57	25.17	0.32	2.22	19.2	30.91	47.67	41.33	50.33	394.67	849.67	1221.67	3.06	14	3.67
69	3.25	4.25	6	1.65	29.67	0.19	2.16	20.11	29.36	48.34	18	358	1153	1396.67	1327.67	2.87	15.33	2.33
70	3.25	4.75	4.67	1.5	26.17	0.44	2.59	20.23	32.29	44.9	27	387	721	1001.33	1291	3.17	9.33	1.67
71	3.75	0.25	7.33	1.85	33.5	1.14	2.05	18.85	34.93	44.17	9	206.67	477.67	785.33	1086.67	2.91	14	3
72	3.75	0.75	7	1.77	41.83	0.43	2.46	22.42	31.96	43.11	18	114.33	523.33	647.67	863.33	2.66	14.67	2.33
73	3.75	1.25	6	1.6	27.33	0.49	2.12	19.49	34.95	43.43	9	105.33	390.33	799.33	831.33	2.69	12.33	3.33
74	3.75	1.75	6.33	1.57	21.67	0.28	1.93	17.68	34.17	46.21	4.33	192.33	679.67	1341.33	1360	2.78	20	3.67
75	3.75	2.25	6.33	1.6	33	0.69	2.54	22.69	32.71	42.05	118.67	454.33	721.33	836	904.67	2.82	18.67	4.67
76	3.75	2.75	6	1.64	32.67	0.64	2.89	24.77	32.64	39.7	105.33	367	950.67	891	927.67	3.08	8.67	2.67
77	3.75	3.25	5.67	1.54	28.5	0.61	2.93	22.88	33.17	41	0	59.33	523.33	716.67	1139	3.19	14	1.67
78	3.75	3.75	6.33	1.68	22.17	0.27	2.61	22.35	33.63	41.42	105.33	303	633.33	767	1052.33	3.09	10	2.67
79	3.75	4.25	5.33	1.47	34.33	0.36	2.55	20.81	31.03	45.61	4.33	123.33	518.67	1176	1341.33	2.73	14.33	4.33
80	3.75	4.75	4.33	1.33	26.67	0.68	2.59	22.38	32.14	42.88	4.33	160.33	440.67	785	1010.67	3.53	19.33	5
81	4.25	0.25	6.67	1.75	43.67	0.22	2.72	22.09	31.7	43.49	4.33	128.33	459	969	1493	2.22	9.33	2.67
82	4.25	0.75	7.33	1.74	32.5	0.36	2.68	21.36	31.64	44.33	31.67	133	638	863.33	799	2.45	19.67	3
83	4.25	1.25	6.67	1.72	31	0.34	1.62	15.74	26.07	56.57	9	206.33	413	569.33	762.33	2.52	5.33	3
84	4.25	1.75	6.67	1.74	24.33	0.24	1.65	14.4	24.71	59.16	0	9	533	1148.33	1033.67	2.89	11	2.33
85	4.25	2.25	7	1.76	36.5	0.44	2.11	18.93	27.18	51.77	0	50	569.33	927.67	1213	2.97	8.33	3
86	4.25	2.75	6.33	1.61	28	0.66	1.82	17.17	26.88	54.14	9	137.33	436	771.67	996.67	2.67	6.33	3
87	4.25	3.25	6.33	1.66	32	0.33	2	18.73	28.27	51.01	9	128	303	1051.67	1148.33	2.96	17.67	3
88	4.25	3.75	6.67	1.71	28.17	0.34	2.17	19.08	26.85	51.9	4.33	64	440.67	978.67	1345.67	2.91	11	2
89	4.25	4.25	6	1.59	30	0.31	1.88	16.81	26.23	55.09	27.33	71.33	252.67	785	785.33	2.91	14.33	3
90	4.25	4.75	6.67	1.64	33.5	0.63	1.98	17.61	26.86	53.51	4.33	73	321.33	615.33	1054.33	2.99	8.33	3.67
91	4.75	0.25	7	1.76	34.33	0.46	2.15	18.82	32.02	47	18	312	684.33	1088.67	1093	2.49	11.33	3.33
92	4.75	0.75	6.67	1.84	29.17	0.62	2.13	18.39	29.17	50.3	0	110	505.33	1272.33	1318.67	2.04	2	2
93	4.75	1.25	6	1.68	27.5	0.76	2.07	18.97	29.1	49.85	41.33	160	496	1235.67	1493	2.28	10.67	2.33
94	4.75	1.75	7.33	1.75	31.17	0.86	2.21	19.76	28.69	49.34	4.33	155.67	721	1364.33	1640	2.54	15.33	4
95	4.75	2.25	7.33	1.78	33	0.49	2.42	21.72	32.72	43.11	13.67	574	1125.33	1603	1465.33	3.04	8	2
96	4.75	2.75	6.33	1.59	46.83	0.32	1.88	17.79	27.33	52.97	9	202	404	941.67	723.67	3	9	3.33
97	4.75	3.25	6.67	1.7	21.67	0.48	1.81	16.88	26.11	55.2	22.67	114.67	904.67	1208.33	1649.33	3.15	14	2.33
98	4.75	3.75	5.67	1.58	26.17	0.8	1.85	17.58	23.75	56.8	110	376	891	877	776	2.63	13.67	3
99	4.75	4.25	6.67	1.58	25.5	0.76	2.01	17.46	28.47	52.05	0	119	551	734.67	1180.67	2.85	9.67	4
100	4.75	4.75	6	1.62	29.33	0.52	1.88	16.53	28.89	52.55	9	146.33	385.67	803.67	1217.33	3.35	11.67	3

## Sheet: outside of the exclusion
	coordinate											soil compaction					cover and density of S. breviflora
average value(n=300 sampling units)	x	y	richness	shannon diversity	abundance	SOC	clay sand	silt sand	fine sand	croase sand	water content	2.5cm	5cm	7.5cm	10cm	12.5cm	zmcover	zmdensity
1	0.25	0.25	7	1.72	19.17	0.39	2.51	23.22	34.74	39.53	123.67	349	868	1157.67	1295.33	6.04	27.33	3.33
2	0.25	0.75	7.33	1.88	27.17	0.26	2.23	20.45	35.48	41.83	211	564.67	941.33	1111.33	1415	6.22	5.33	3.33
3	0.25	1.25	7.67	1.83	28.5	0.4	2.84	26.75	39.82	30.59	128.33	390.33	739.33	978.33	1205	6.74	8	5
4	0.25	1.75	7	1.79	23.83	0.28	2.49	24.72	42.77	29.97	18	82.33	767	1373.67	1226.33	6.58	6	3
5	0.25	2.25	5.67	1.47	21.17	0.22	2.58	24.76	40.23	32.42	105	284.33	496	983	1074.67	6.26	12	5
6	0.25	2.75	6	1.56	17	0.21	2.57	24.18	34.25	39.01	118.67	257	413	633.67	1028.67	6.18	17.67	4
7	0.25	3.25	5.67	1.45	14.5	0.16	2.63	23.92	32.76	40.68	64	165.33	344	1015	964.33	6.74	29.67	3.67
8	0.25	3.75	6	1.54	18.5	0.22	2.55	22.88	35.42	39.14	100.67	187.67	298	574	942	5.99	17.33	2.67
9	0.25	4.25	6.33	1.62	16.17	0.31	2.95	25.84	33.43	37.79	68.33	541.67	817.67	914	1553	4.71	33.33	3.67
10	0.25	4.75	5.67	1.56	26.5	0.3	2.75	25.6	33.33	38.32	41	233.67	1091.33	450	1052	6.01	4	1.67
11	0.75	0.25	9	1.98	23.67	0.41	2.91	26.74	34.76	35.59	132.67	335	601.67	643	1084	5.74	7	3.67
12	0.75	0.75	8	1.84	26.33	0.37	2.95	27.15	32.93	36.94	187.67	528	927.67	1313.67	1162	6.59	18.33	3
13	0.75	1.25	7	1.7	24.33	0.29	2.88	25.47	34.7	36.94	91.33	229.33	486.67	969.33	900	6.64	10.33	4.67
14	0.75	1.75	7.33	1.84	25	0.26	2.77	25.56	34.85	36.83	151	298.33	743.67	1006	1189.67	6.81	7.33	3.67
15	0.75	2.25	6.67	1.76	21.33	0.2	3	26.53	34.37	36.1	110	330.33	923	1185	1534.33	7.28	3	2
16	0.75	2.75	7.67	1.78	27.33	0.31	2.31	22.37	34.05	41.27	146.67	394.67	888	1286	1493	6.24	17.67	4.33
17	0.75	3.25	6.33	1.63	20.67	0.3	2.36	22.15	35.02	40.47	642.67	1001.33	1489.33	964.67	1001.33	6.36	18.33	3
18	0.75	3.75	7.33	1.82	21	0.4	2.57	23.31	34.53	39.58	137.33	289.33	620	964.67	1075.33	6.44	9.67	2.33
19	0.75	4.25	6	1.56	20.33	0.37	2.59	22.93	33.8	40.67	146.67	252.33	766.67	868.33	1111.67	5.8	9.33	5
20	0.75	4.75	6.33	1.66	19.17	0.3	2.3	21.45	35.41	40.83	96.33	220.33	408.33	831.33	722	5.58	10.67	3.67
21	1.25	0.25	6.33	1.66	22.67	0.33	2.76	24.85	33.18	39.22	192.67	321	817.67	1043	1070.33	7.2	21.67	3
22	1.25	0.75	8.33	1.85	24.67	0.33	2.63	25.3	33.79	38.28	36.33	279.67	803.67	757.67	1025.33	6.11	18.67	3.33
23	1.25	1.25	7.33	1.81	26	0.39	2.78	25.55	33.21	38.4	105	316.67	716.33	927.67	946	6.31	10	4.33
24	1.25	1.75	7.67	1.85	27	0.27	2.81	24.7	31.39	41.04	77.67	197.33	615.33	1074.67	1223.67	7.04	7.67	5
25	1.25	2.25	6	1.56	19.83	0.34	2.54	23.06	34.81	39.59	160.33	486.33	904.67	1130	1626.33	6.02	16	3
26	1.25	2.75	7.33	1.72	26.17	0.31	2.75	24.49	32.18	40.56	137.33	250.67	1185.33	477.33	1083.33	6.44	16	4.67
27	1.25	3.25	8	1.8	22.5	0.24	2.67	24.92	32.59	39.77	54.67	316.67	725.67	909.33	1033.67	6.57	9.33	2.67
28	1.25	3.75	6.33	1.68	22.33	0.31	2.69	23.95	34.67	38.69	96	220.33	656.67	767	840.67	5.76	15	4
29	1.25	4.25	6.67	1.74	21.67	0.25	2.75	23.62	34.46	39.17	215.33	445.33	780.67	1084	1607.67	5.92	10.67	3
30	1.25	4.75	6.67	1.73	29.83	0.25	2.61	23.5	34.23	39.66	192.33	390	560	845	1543.33	5.74	14.67	6
31	1.75	0.25	8	1.83	31.67	0.29	2.35	24.99	35.11	37.54	142	215.67	326	592.33	1217.33	5.98	17.67	3.67
32	1.75	0.75	7	1.73	34.5	0.26	2.58	25.17	31.94	40.3	183.33	357.67	546.67	1100.33	1107.33	6.79	6.67	3.33
33	1.75	1.25	8	1.88	35.33	0.27	2.87	25.82	32.21	39.1	174	385.67	817.33	904.67	1152.67	6.48	14.67	4
34	1.75	1.75	6	1.63	36.67	0.37	3.13	26.72	28.9	41.25	132.67	403.67	721	1125.67	1121	6.81	7	3.67
35	1.75	2.25	7.33	1.81	39.17	0.22	2.51	23.11	29.23	45.15	394.67	629	578.67	1111.67	1533	6.14	9.67	3.33
36	1.75	2.75	6.67	1.74	26.5	0.28	2.36	22.81	35	39.83	59	178.67	486.67	1001.33	969.33	6.67	15	4
37	1.75	3.25	6.67	1.76	26	0.24	2.76	25.58	31.87	39.78	96	344.33	504.67	1183	973.67	6.93	3.67	2
38	1.75	3.75	6	1.64	23.17	0.22	1.68	19.63	33.16	45.53	119	449.67	482	620	1134.67	6.37	5.67	2.33
39	1.75	4.25	6.67	1.65	33.33	0.3	3.01	25.11	31.39	40.48	201.67	674	491	725.33	946.33	5.14	17.67	4.67
40	1.75	4.75	7.67	1.83	28.5	0.25	2.62	24.59	25.33	47.47	137.33	495.67	826.33	1257.67	1392	6.02	9.33	4
41	2.25	0.25	8	1.89	24.83	0.37	2.44	25.24	30.94	41.37	151	629	1010.67	1392	1066	5.89	14	3.67
42	2.25	0.75	7.33	1.79	32.83	0.31	2.35	23.05	29.91	44.66	114.33	610.67	946	1056.33	1846.67	5.82	7.33	4
43	2.25	1.25	8	1.91	41.83	0.34	2.48	22.94	31.75	42.82	91.33	399.33	1038	1378.33	1856	6.02	9.33	2.67
44	2.25	1.75	8.33	1.95	35.67	0.25	2.37	22.12	29.38	46.09	238.67	440.67	753	1189.67	1396.33	5.79	12	4
45	2.25	2.25	6.67	1.74	24	0.31	2.42	22.81	32.55	42.22	13	105.33	459	666	1202.33	6.15	9.33	3
46	2.25	2.75	7.33	1.76	21	0.25	2.77	24.59	31.82	40.81	86.67	316.67	914	946.33	1033.33	6.26	12	2.67
47	2.25	3.25	7.67	1.74	27.17	0.39	2.53	22.27	32.36	42.85	215.67	454.33	753	1056.33	1185	5.65	10	4.67
48	2.25	3.75	7.67	1.82	31.5	0.41	2.44	22.33	31.17	44.03	82	565	1061	1052	1148.33	5.73	4.33	3
49	2.25	4.25	8.33	1.88	29	0.34	2.28	21.47	30.43	45.81	206.33	348.67	624.67	909.33	1281.67	5.48	7.5	2.33
50	2.25	4.75	8.33	1.85	24.67	0.34	2.72	24.81	31.96	40.51	86.67	321.33	794.67	886.33	1190	5.2	10	3.33
51	2.75	0.25	7.33	1.8	26.83	0.24	2.48	22.89	32.99	41.64	17.67	188	730	971.67	1153	6.55	12	4
52	2.75	0.75	6.67	1.62	26.5	0.39	2.42	23.27	31.3	43.02	193	852.67	1231.67	1706.67	2064	5.79	14.67	3.33
53	2.75	1.25	6.67	1.71	35	0.37	2.16	21.54	39.86	36.44	332.67	1294	1455	1762.67	1924	5.86	9.67	5.67
54	2.75	1.75	8	1.9	29.17	0.27	3.08	26.05	34.38	36.5	1556.33	2002.67	1791	1719.67	2015.67	5.33	7.33	4
55	2.75	2.25	6.67	1.74	29.67	0.3	2.95	25.78	35.15	36.11	224.67	689.33	1691.67	2611.33	2342.67	6.2	9	4
56	2.75	2.75	8	1.91	28.17	0.27	3.13	25.69	33.83	37.33	148.67	889.33	1432	1670.33	1933	6.14	14.67	4
57	2.75	3.25	7	1.82	28	0.35	3.33	29.13	39.68	27.85	236	519.33	1464	1678.33	1910.33	5.65	12.67	4
58	2.75	3.75	7.67	1.84	28.33	0.48	3.21	27.15	36.87	32.78	336	601.67	1662	1881	1415.67	4.7	9.67	5
59	2.75	4.25	6.67	1.76	23.67	0.3	2.84	24.36	32.31	40.5	100.67	353.67	698	900.33	1116.33	5.39	8.67	2.67
60	2.75	4.75	7.33	1.81	28.83	0.27	2.38	22.21	33.12	42.29	174	399.33	647.67	1185	1074.67	5.67	7.67	4.33
61	3.25	0.25	7.33	1.79	25	0.3	2.7	23.47	31.97	41.85	183.33	553.67	864	1176	1564.33	5.54	10.33	3.67
62	3.25	0.75	7.33	1.89	30	0.29	2.41	21.92	30.63	45.04	183.33	871	1286.67	1843.33	1268	5.97	6.67	3.33
63	3.25	1.25	7	1.83	30	0.32	2.88	26.61	31.45	39.06	34	705.33	1280.33	1793	2061.67	5.12	7.33	3.33
64	3.25	1.75	6	1.61	19.83	0.53	2.27	21.08	32.03	44.59	370	1590.33	1860	1698.67	1613.67	5.28	7.67	2
65	3.25	2.25	6	1.56	27.17	0.29	2.65	22.77	30.32	44.27	183.33	501.33	1354	1758.33	1622.67	6.02	9.67	2.33
66	3.25	2.75	7.67	1.87	26.5	0.78	2.34	21.86	34.95	40.82	220.33	222.33	624.33	1643.67	3004.33	5.48	10.33	1.67
67	3.25	3.25	8	1.84	23.5	0.45	2.06	20.49	33.92	43.49	98.33	459.33	896.33	1354	2119.33	5.36	23	2.33
68	3.25	3.75	6.67	1.73	21.83	0.54	3.05	26.31	32.47	38.17	82.67	887.33	1611	1827.33	2534.33	5.86	4.67	3
69	3.25	4.25	7	1.8	26.5	0.4	2.97	26.43	32.1	38.49	213.33	280.33	1091.67	1551.33	1997.67	5.82	4.67	1.33
70	3.25	4.75	6	1.6	24.17	0.4	2.63	23.79	30.95	42.63	121.67	657.67	935.67	1238.67	1547	6.26	6.67	3
71	3.75	0.25	8.33	1.95	28.5	0.45	2.38	21.55	31.63	44.43	13	91.33	257	615.33	1369	5.52	11	4
72	3.75	0.75	7.67	1.84	32.17	0.49	2.28	21.34	32.54	43.84	31.67	114.33	431.67	503	932.33	5.56	18.33	3
73	3.75	1.25	7.33	1.72	21.5	0.51	2.49	22.22	30.97	44.32	82.33	348.67	973.67	1295.33	1552.67	6.26	26	2.67
74	3.75	1.75	7.67	1.83	21.67	0.34	2.65	23.25	32.36	41.73	133	601.33	923	1084	1507	5.85	15.67	5
75	3.75	2.25	7	1.71	25	0.34	2.41	22.07	33.21	42.29	68.67	261.67	693.33	776	1120.67	5.78	13.67	2.33
76	3.75	2.75	7.33	1.79	34.17	0.21	2.32	21.03	33.18	43.48	284.67	445.33	1166.67	1061.33	1318.33	5.82	7.33	4
77	3.75	3.25	8	1.89	29.17	0.27	2.81	22.84	34.4	39.95	101	394.67	656.67	946	1603.33	5.64	6.67	1.67
78	3.75	3.75	6.67	1.72	21	0.88	2.75	24.02	31.41	41.82	114.33	233.67	565	895.33	1364	4.78	7.67	2
79	3.75	4.25	7.33	1.83	29.33	0.31	2.96	26.5	31.82	38.64	146.67	413	670.67	808.33	1157.67	6.09	7.67	3.67
80	3.75	4.75	6	1.63	31.67	0.18	2.75	25.84	32.09	39.32	40.67	155.67	473	1587.33	1612.33	5.9	9.33	5
81	4.25	0.25	8.67	1.95	28.83	0.25	2.51	22.56	32.34	42.57	114.33	224.67	353.67	638.33	914.33	5.8	7.33	3
82	4.25	0.75	7.67	1.86	25.33	0.2	2.73	23.59	32.94	40.73	13.33	358	964.33	1226.33	1180.33	5.36	8	2.33
83	4.25	1.25	7	1.73	22.5	0.25	2.49	21.15	33.26	43.1	170	307.33	675	1052	1355	4.89	12	4.33
84	4.25	1.75	7.67	1.84	21.33	0.29	2.63	24.83	31.94	40.59	68.67	243	702.33	1217.33	1336.67	5.96	10.67	2.33
85	4.25	2.25	7	1.78	26	0.24	2.71	24.14	32.62	40.53	151.33	311.67	541.67	830	1125.67	4.92	7.67	2.67
86	4.25	2.75	6.33	1.66	24.17	0.22	2.46	22.03	30.38	45.13	215.67	376.67	849.67	1042.67	1162	4.68	9	3
87	4.25	3.25	6	1.66	25.17	0.6	2.7	23.03	29.01	45.27	87	335	505	1217	1335	6.34	8.33	3.33
88	4.25	3.75	5.67	1.57	13.83	0.58	2.53	21.45	33.79	42.23	133	321	517	652	1065.67	5.05	23.33	1.67
89	4.25	4.25	6.67	1.7	22.83	0.38	2.67	23.46	32.55	41.32	73	339.67	541.67	619.67	923.33	5.7	12	3.67
90	4.25	4.75	8.33	1.91	28.5	0.23	3.38	28.35	34.9	33.36	137.67	371.67	675	757.67	969.33	5.76	3.33	2.33
91	4.75	0.25	8.67	1.95	28.83	0.25	3.01	26.25	36.22	34.52	13.33	128.33	390	904.67	877.33	5.44	14.67	4.33
92	4.75	0.75	6	1.67	28.17	0.55	2.88	24.98	33.44	38.7	188	422.33	1378.67	1065.67	1254	5.64	6.67	3.33
93	4.75	1.25	7.33	1.78	26.83	0.59	2.74	24.26	32.52	40.46	160.33	532.67	633.33	725.33	959.67	5.44	9.33	3
94	4.75	1.75	8	1.85	25	0.49	2.57	23.27	35.54	38.62	146.67	463.67	891	1166.67	1277	5.48	14	3
95	4.75	2.25	8.33	1.9	27.83	0.23	2.62	23.93	30.48	42.97	31.67	445.33	880.67	1024	1272	5.61	4	2
96	4.75	2.75	7.67	1.82	22.67	0.24	2.91	25.23	36.9	34.97	229.33	528	913.67	1152.67	1336.33	6.06	9.33	3
97	4.75	3.25	8	1.79	20.67	0.26	2.34	21.58	31.71	44.38	164.33	487	799	1245	1465.33	5.49	18	2.33
98	4.75	3.75	5.33	1.58	22	0.29	2.7	23.69	34.67	38.94	123.67	367.33	555.33	868	1350.67	4.56	5	2
99	4.75	4.25	8.33	1.83	24.17	0.29	2.42	21.72	35.17	40.69	119.33	385.33	817.67	1185	1883.67	4.44	12	2.67
100	4.75	4.75	7.67	1.88	22.67	0.26	2.9	25.37	35.67	36.06	178.67	500.67	767.33	978.33	1361.67	5.58	11.67	3
