# Supplementary material for: A six-year grazing exclusion changed plant species diversity of a Stipa breviflora desert steppe community, northern China
Source: PeerJ. 2018 Feb 13;6:e4359. doi: 10.7717/peerj.4359 (PMC5815336; doi:10.7717/peerj.4359)
Supplement: Data S1 [file peerj-06-4359-s001.zip › raw data/3 data for Fig S1.xlsx]

## Sheet: Sheet1
样地一	针茅	隐子草	白草	棘豆	牛枝子	米口袋	远志	猪毛蒿	棉蓬	山苦荬	沙蓝刺头	猫头刺	老瓜头	骆驼蓬	银灰炫花	阿狗	二裂萎陵菜	大稷	吉利	未知1	未知2	未知开白花
10*10	1							1							1					2
10*20	1	2			2							1			1
20*20	2	2		1	3	1		3			1
20*40	1	4	1	1	4			1		1					1
40*40	7	4		5	6	3	2	6		1		1		2			3				2
40*80	10	6			3	2	1	1	1	1		3	1	2	3	1
80*80	12	10		4	13	15	1	4		4		3	3		2			1	1	1		10
80*160
160*160
160*320
320*320
320*640
640*640

## Sheet: plot1
样地一	10*10	10*20	20*20	20*40	40*40	40*80	80*80	80*160	160*160	160*320	320*320	320*640	640*640	经度	纬度
针茅	1	1	1	1	1	1	1	1	1	1	1	1	1	48s0656892	4159840	1377
隐子草		1	1	1	1	1	1	1	1	1	1	1	1
白草				1								1	1
棘豆			1	1	1		1	1	1	1	1	1	1
牛枝子		1	1	1	1	1	1	1	1	1	1	1	1
米口袋			1		1	1	1	1	1	1	1	1	1
远志					1	1	1		1	1	1	1
猪毛蒿	1		1	1	1	1	1	1	1	1	1	1	1
棉蓬						1			1	1			1
山苦荬				1	1	1	1	1	1	1	1	1	1
沙蓝刺头			1
猫头刺		1			1	1	1	1		1	1	1	1
老瓜头						1	1	1	1	1	1	1	1
骆驼蓬					1	1		1	1	1	1	1	1
银灰炫花	1	1		1		1	1	1	1	1	1	1	1
阿狗						1					1
二裂萎陵菜					1			1	1	1	1	1	1
大稷							1			1	1		1
吉利							1
叉枝芽从									1	1	1		1
未知1	1						1	1	1	1	1	1	1
未知2					1								1
未知开白花							1	1	1	1	1		1
未知3
未知4										1
甘草										1		1	1
猪毛菜											1	1
野韭菜												1
物种数	4	5	7	8	12	13	15	14	16	20	19	18	20
	4	7	10	12	16	19	22	22	23	25	26	27	27
	4	3	3	2	4	3	3		1	2	1	1
	100	200	400	800	1600	3200	6400	12800	25600	51200	102400	204800	409600
	100	0.01	4
	200	0.02	5
	400	0.04	7
	800	0.08	8
	1600	0.16	12
	3200	0.32	13
	6400	0.64	15
	12800	1.28	14
	25600	2.56	16
	51200	5.12	20
	102400	10.24	19
	204800	20.48	18
	409600	40.96	20

## Sheet: plot2
样地2	10*10	10*20	20*20	20*40	40*40	40*80	80*80	80*160	160*160	160*320	320*320	320*640	640*640	经度	纬度
针茅	1			1	1	1	1	1	1	1	1	1	1	48S0656929	4159728	1377
隐子草			1	1	1	1	1	1		1	1	1	1
白草			1		1	1	1	1	1	1	1	1	1
棘豆									1	1			1
牛枝子				1	1	1	1	1	1	1	1	1	1
米口袋	1	1	1	1			1	1	1	1	1		1
远志
猪毛蒿		1	1	1	1	1	1	1	1	1	1	1	1
棉蓬							1			1	1	1	1
山苦荬							1		1	1	1	1
沙蓝刺头
猫头刺						1			1	1	1		1
老瓜头										1	1	1	1
骆驼蓬
银灰旋花							1						1
阿狗
二裂萎陵菜											1	1
大戟							1	1	1	1	1	1	1
蒺藜							1	1	1		1	1	1
叉枝鸭从										1	1	1	1
未知1							1	1			1
未知2
未知开白花													1
未知3
未知4
甘草												1	1
猪毛菜		1	1		1		1	1	1	1	1	1	1
野韭菜												1	1
冰草						1	1	1	1	1	1	1	1
地锦							1	1
草木樨状黄芪									1
物种数	2	3	5	5	6	7	15	12	13	15	17	16	19
	100	0.01	2
	200	0.02	3
	400	0.04	5
	800	0.08	5
	1600	0.16	6
	3200	0.32	7
	6400	0.64	15
	12800	1.28	12
	25600	2.56	13
	51200	5.12	15
	102400	10.24	17
	204800	20.48	16
	409600	40.96	19

## Sheet: plot3
样地3	10*10	10*20	20*20	20*40	40*40	40*80	80*80	80*160	160*160	160*320	320*320	320*640	640*640
针茅			1	1			1	1	1	1	1	1	1
隐子草			1		1	1	1	1	1	1	1	1	1
白草
棘豆
牛枝子							1	1	1	1	1	1	1
米口袋		1	1	1	1		1	1	1	1	1	1	1
远志											1		1
猪毛蒿				1	1	1	1		1		1	1	1
棉蓬				1		1		1	1	1		1	1
山苦荬				1							1	1	1
沙蓝刺头
猫头刺					1			1	1	1	1	1	1
老瓜头												1	1
骆驼蓬		1	1			1	1	1	1	1	1	1	1
银灰炫花										1		1
阿狗													1
二裂萎陵菜
大稷
吉利												1	1
叉枝芽从									1	1	1		1
未知1												1	1
未知2
未知开白花											1		1
未知3
未知4													1
甘草									1	1	1		1
猪毛菜							1	1			1	1	1
野韭菜
地锦						1	1	1	1	1	1	1	1
奇蓟											1		1
物种数	0	2	4	5	4	5	8	9	11	11	15	15	21
			0.01	0
			0.02	2
			0.04	4
			0.08	5
			0.16	4
			0.32	5
			0.64	8
			1.28	9
			2.56	11
			5.12	11
			10.24	15
			20.48	15
			40.96	21

## Sheet: data
				PLOT1	PLOT2	PLOT3
		nested sampling	area/m2	species richness	species richness	species richness	average	standard deviation
		100	0.01	4	2	1	2.33333	1.52753
		200	0.02	5	3	2	3.33333	1.52753
		400	0.04	7	5	4	5.33333	1.52753
		800	0.08	8	5	5	6	1.73205
		1600	0.16	12	6	4	7.33333	4.16333
		3200	0.32	13	7	5	8.33333	4.16333
		6400	0.64	15	15	8	12.6667	4.04145
		12800	1.28	14	12	9	11.6667	2.51661
		25600	2.56	16	13	11	13.3333	2.51661
		51200	5.12	20	15	11	15.3333	4.50925
		102400	10.24	19	17	15	17	2
		204800	20.48	18	16	15	16.3333	1.52753
		409600	40.96	20	19	21	20	1
			area/m2	average	standard deviation
			0.01	2.33333	1.52753
			0.02	3.33333	1.52753
			0.04	5.33333	1.52753
			0.08	6	1.73205
			0.16	7.33333	4.16333
			0.32	8.33333	4.16333
			0.64	12.6667	4.04145
			1.28	11.6667	2.51661
			2.56	13.3333	2.51661
			5.12	15.3333	4.50925
			10.24	17	2
			20.48	16.3333	1.52753
			40.96	20	1

## Sheet: species-area outside
				PLOT1	PLOT2	PLOT3
		nested sampling	area/m2	species richness	species richness	species richness	average	standard deviation
		100	0.01	4	2	1	2.33333	1.52753
		200	0.02	5	3	2	3.33333	1.52753
		400	0.04	7	5	4	5.33333	1.52753
		800	0.08	8	5	5	6	1.73205
		1600	0.16	12	6	4	7.33333	4.16333
		3200	0.32	13	7	5	8.33333	4.16333
		6400	0.64	15	15	8	12.6667	4.04145
		12800	1.28	14	12	9	11.6667	2.51661
		25600	2.56	16	13	11	13.3333	2.51661
		51200	5.12	20	15	11	15.3333	4.50925
		102400	10.24	19	17	15	17	2
		204800	20.48	18	16	15	16.3333	1.52753
		409600	40.96	20	19	21	20	1
			area/m2	average	standard deviation
			0.01	2.33333	1.52753
			0.02	3.33333	1.52753
			0.04	5.33333	1.52753
			0.08	6	1.73205
			0.16	7.33333	4.16333
			0.32	8.33333	4.16333
			0.64	12.6667	4.04145
			1.28	11.6667	2.51661
			2.56	13.3333	2.51661
			5.12	15.3333	4.50925
			10.24	17	2
			20.48	16.3333	1.52753
			40.96	20	1

## Sheet: species-arera inside
		nested sampling	area/m2	PLOT1	PLOT2	PLOT3	average	standard deviation
		100	0.01	3	2	3	2.66667	0.57735
		200	0.02	4	2	1	2.33333	1.52753
		400	0.04	6	2	2	3.33333	2.3094
		800	0.08	6	4	4	4.66667	1.1547
		1600	0.16	5	6	5	5.33333	0.57735
		3200	0.32	8	5	6	6.33333	1.52753
		6400	0.64	9	8	5	7.33333	2.08167
		12800	1.28	8	10	7	8.33333	1.52753
		25600	2.56	12	13	8	11	2.64575
		51200	5.12	11	10	12	11	1
		102400	10.24	16	15	14	15	1
		204800	20.48	16	12	18	15.3333	3.05505
		409600	40.96	18	16	14	16	2
