# Supplementary material for: A six-year grazing exclusion changed plant species diversity of a Stipa breviflora desert steppe community, northern China
Source: PeerJ. 2018 Feb 13;6:e4359. doi: 10.7717/peerj.4359 (PMC5815336; doi:10.7717/peerj.4359)
Supplement: Data S1 [file peerj-06-4359-s001.zip › raw data/4 data for Tables S1 and S2.xlsx]

## Sheet: inside the exclusion
	subplots	species richness	Shannon-Wiener index (H’)	Simpson index	Pielou index		biomass	grass	Leguminosae	Compositae	weeds	total biomass	soil organic carbon content and particle size distribution	SOC 0-5cm	SOC 5-10cm	SOC 10-20cm	SOC 20-40cm	clay 0-5cm	clay 5-10cm	clay 10-20cm	clay 20-40cm	silt 0-5cm	silt5-10cm	silt10-20cm	silt20-40cm	fine sand 0-5cm	fine sand5-10cm	fine sand 10-20cm	fine sasnd 20-40cm	coarse 0-5cm	coarse 5-10cm	coarse 10-20cm	coarse 20-40cm
insdie-PLOT1	A	7	4.9511	3.8275	0.822037	A		88.4115	14.0378	0	7.53374	109.983		0.369469	0.279747	0.460782	0.243914	2.69	3.26	5.71	5.6	23.77	21.07	38.43	45.19	33.66	30.72	26.38	22.92	39.87	44.95	29.49	26.29
	B	11	6.67869	4.4508	0.791912	B	biomass	84.572	17.3636	0.609554	19.4306	121.976		0.335612	0.261702	0.393705	0.262465	2.21	6.34	9.55	2.73	19.34	41.31	50.74	19.89	33.33	24.16	19.57	37.14	45.12	28.18	20.14	40.23
	C	14	9.15622	6.22129	0.8391	C	biomass	81.6496	21.1495	0.875796	14.377	118.052		0.351164	0.324635	0.347979	0.274823	2.06	2.99	7.95	2.08	15.67	21.15	46.52	18.6	35.15	32.22	22.72	37.71	47.12	43.64	22.82	41.62
	D	11	6.63851	4.26669	0.789396	D	biomass	105.63	12.7234	1.66859	16.7863	136.808		0.324259	0.580664	0.247255	0.323437	3.67	2.58	6.81	2.59	29.49	17.74	46.42	21.35	28.64	34.54	21	35.05	38.17	45.13	25.57	41.02
	E	11	8.20232	6.45386	0.87761	E	biomass	72.2371	3.51151	2.00434	24.8495	102.602		0.325165	0.323437	0.625586	0.277906	3.37	5.56	7.46	2.45	25.34	36.49	48.32	17.37	32.25	24.49	23.04	35.05	39.02	33.47	21.18	45.13
inside-PLOT2	A	8	5.06213	3.60457	0.779915	A	biomass	56.8077	18.1169	4.0672	1.65361	80.6455		0.255248	0.110199	0.281902	0.268306	3.59	5.33	6.54	2.2	25.77	38.05	43.85	20.51	24.91	27.02	22.57	32.56	45.74	29.61	27.04	44.73
	B	10	6.77758	4.66652	0.831075	B	biomass	55.0834	2.22363	0.644374	16.6503	74.6017		0.255501	0.159368	0.527245	0.206466	2.68	3.69	5.22	2.03	21.78	30.66	41.34	17.05	29.4	29.58	25.89	37.66	46.1	36.06	27.55	43.26
	C	11	7.92485	6.17751	0.863259	C	biomass	69.4535	6.87592	0.607068	19.6379	96.5744		0.231581	0.232969	0.299846	0.265667	2.87	4.35	8.03	2.31	22.21	34.61	41.38	22.58	33.36	27.01	24.47	36	41.57	34.02	26.12	39.11
	D	11	7.95899	5.94964	0.865051	D	biomass	100.354	14.9791	3.45588	13.7765	132.565		0.4019	0.282749	0.375343	0.282184	2.09	2.86	5.02	2.05	17.51	24.54	38.96	17.33	35.2	31.92	25.03	32.11	45.2	40.68	30.98	48.51
	E	11	7.60106	5.94592	0.845861	E	biomass	68.91	3.78251	0	17.7577	90.4503		0.282749	0.502822	0.302132	0.286944	2.42	3.08	8.31	1.93	19.94	24.62	43.79	17.23	29.93	31.35	24.26	34.85	47.72	40.96	23.62	45.99
insdie-PLOT3	A	11	8.29966	6.43002	0.88253	A	biomass	55.3049	14.2842	0	38.1086	107.698		0.322928	0.423232	0.461786	0.235129	1.92	9.83	10.53	1.9	15.89	43.72	45.43	13.53	34.92	20.3	18.69	33.48	47.27	26.15	25.35	51.09
	B	12	9.55348	8.15446	0.908245	B	biomass	38.5226	4.42979	0.596894	50.3887	93.938		0.137374	0.970944	0.30352	0.0589862	1.7	3.94	9.82	2.12	13.23	27.62	39.39	18.33	29.99	28.53	22.26	37.27	55.09	39.91	28.52	42.28
	C	11	7.8396	6.23656	0.858748	C	biomass	60.1823	8.12619	0	26.1415	94.45		0.220223	0.161203	0.324174	0.279336	2.04	4.33	5.03	1.68	17.49	36.87	41.33	15.94	34.3	25.79	24.22	35.72	46.16	33.01	29.42	46.67
	D	11	7.22252	5.05259	0.824558	D	biomass	72.1406	18.1968	0.525674	5.92536	96.7884		0.269884	0.211487	0.354733	0.341989	1.8	3.89	6.03	1.54	16.75	36.49	49.25	15.31	36.6	25.83	22	35.1	44.86	33.78	22.71	48.04
	E	11	7.34561	5.13469	0.831605	E	biomass	102.807	18.5939	1.58041	11.8575	134.839		0.28463	0.214328	0.2444	0.417883	1.49	3.41	6.41	1.93	12.62	29.3	49.51	17.23	34.87	28.9	21.98	34.85	51.02	38.39	22.11	45.99

## Sheet: outside the exckusion
	subplots	species richness	Shannon-Wiener index (H’)	Simpson index	Pielou index		biomass	grass	Leguminosae	Compositae	weeds	total biomass	soil organic carbon content and particle size distribution	SOC 0-5cm	SOC 5-10cm	SOC 10-20cm	SOC 20-40cm	clay 0-5cm	clay 5-10cm	clay 10-20cm	clay 20-40cm	silt 0-5cm	silt5-10cm	silt10-20cm	silt20-40cm	fine sand 0-5cm	fine sand5-10cm	fine sand 10-20cm	fine sasnd 20-40cm	coarse 0-5cm	coarse 5-10cm	coarse 10-20cm	coarse 20-40cm
outside-PLOT1	A	14	10.3949	8.49438	0.887179	A	biomass	39.6232	37.087	7.262	32.8607	116.833		0.243142	0.25	0.391274	0.366965	2.31	3.94	6.94	7.36	20.62	34.78	56.91	55.02	35.36	27.9	18.33	19.31	41.72	33.38	17.82	18.31
	B	15	9.28948	6.70567	0.823058	B	biomass	29.1775	33.6652	6.78973	36.1445	105.777		0.260879	0.23255	0.318608	0.401183	1.63	2.03	2.97	4.32	16.73	16.84	27.34	37.02	37.6	34.25	31.02	27.48	44.04	46.88	38.67	31.18
	C	12	8.06216	6.15909	0.839944	C	biomass	40.0569	18.2808	3.32784	36.0314	97.6969		0.183154	0.300888	0.341006	0.411061	2.24	2.79	3.58	4.42	19.97	26.7	33.53	42.05	34.07	32.44	28.04	25.01	43.71	38.08	34.86	28.53
	D	16	11.2981	8.54223	0.874501	D	biomass	39.8374	9.25756	1.86678	36.0235	86.9852		0.283146	0.286478	0.761822	0.406329	2.24	2.94	6.38	5.24	19.88	23.47	40.62	32.36	35.35	32.54	25.49	27.74	42.54	41.05	27.52	34.66
	E	15	11.3497	8.78129	0.897028	E	biomass	32.3822	33.8603	1.72841	45.6996	113.671		0.242326	0.135011	0.328176	0.13643	2.82	4.15	7.08	5.54	20.29	29.89	47.03	43.05	35.14	29.7	22.78	25.28	41.74	36.26	23.1	26.13
outside-PLOT2	A	12	9.73237	8.31258	0.915712	A	biomass	40.8686	37.7797	4.49686	33.3972	116.542		0.216724	0.257216	0.490068	0.0361349	1.56	2.45	3.06	4.75	15.06	18.51	22.66	30.27	37.11	33.59	31.82	28.85	46.27	45.46	42.45	36.13
	B	15	10.5769	8.33717	0.870984	B	biomass	41.447	39.008	1.29701	34.8793	116.631		0.204483	0.421437	0.306721	0.198203	2.11	2.44	5.27	5.62	17.51	23.58	47.81	50.26	35.87	32.85	23.08	23.08	44.52	41.13	23.84	21.05
	C	11	8.5612	7.23097	0.895469	C	biomass	41.4523	24.237	1.39202	34.1547	101.236		0.136155	0.267735	0.306599	0.334333	1.86	2.35	5.4	6.73	17.28	19.4	44.53	49.51	33.82	31.46	23.29	20.57	47.03	46.79	26.78	23.19
	D	10	7.91207	6.50388	0.89829	D	biomass	59.4846	30.7672	1.60846	75.733	167.593		0.213252	0.145482	0.369395	0.441767	1.77	1.96	3.45	4.83	15.38	15.62	31.23	46.04	36.11	35.14	29.5	23.5	46.72	47.27	35.82	25.63
	E	12	9.64587	8.19526	0.912119	E	biomass	30.0638	29.6229	1.98391	34.1895	95.8601		0.274692	0.397128	0.413539	0.326045	2.32	2.2	4.33	5.68	19.85	21.77	41.97	47.89	34.6	33.77	25.43	23.31	43.23	42.26	28.27	23.12
outside-PLOT3	A	15	10.9451	7.94864	0.883623	A	biomass	58.4946	44.7187	6.74547	36.9621	146.921		0.397952	0.375679	0.421904	0.393232	1.48	3.23	5.62	5.55	15.7	28.82	48.42	48.04	36.95	31.14	21.32	22.34	45.78	36.81	24.63	24.07
	B	15	11.5049	9.17609	0.902041	B	biomass	63.8332	61.0766	4.67463	31.3529	160.937		0.351372	0.319182	0.403501	0.256927	1.72	2.54	4.68	4.85	16.87	24.43	39.82	43.97	35.55	31.74	26.41	24.9	45.87	41.29	29.09	26.28
	C	14	10.7131	8.88337	0.898605	C	biomass	38.9584	62.8489	23.7197	33.3441	158.871		0.338775	0.194667	0.255856	0.301775	1.34	3.14	4.09	3.89	12.12	23.98	35.39	31.87	34.9	33.38	27.27	27.48	51.63	39.5	33.24	36.76
	D	16	11.1539	8.7655	0.869868	D	biomass	45.0053	30.1207	10.3112	18.6233	104.061		0.292697	0.327398	0.376869	0.448391	2.79	3.96	5.75	5.46	24.63	36.65	51.42	51.61	34.32	28.58	20.44	17.21	38.26	30.81	22.39	25.73
	E	14	10.906	8.57466	0.905365	E	biomass	52.9225	75.2596	1.33533	47.4226	176.94		0.365364	0.184994	0.501619	0.351372	2.73	3.61	5.77	6.1	25.89	36.12	52.47	54.39	33.56	27.74	19.82	19.42	37.82	32.53	21.94	20.09
